# Supplementary material for: A Novel and Cross-Species Active Mammalian INDY (NaCT) Inhibitor Ameliorates Hepatic Steatosis in Mice with Diet-Induced Obesity
Source: Metabolites. 2022 Aug 8;12(8):732. doi: 10.3390/metabo12080732 (PMC9413491; doi:10.3390/metabo12080732)
Supplement: Supplementary file 1 [file metabolites-12-00732-s001.zip]

Archive with 1 entries (1 files):
- metabolites-1792315 SM.pdf
